# Supplementary material for: Rapid Determination of Non-Steroidal Anti-Inflammatory Drugs in Urine Samples after In-Matrix Derivatization and Fabric Phase Sorptive Extraction-Gas Chromatography-Mass Spectrometry Analysis
Source: Molecules. 2022 Oct 24;27(21):7188. doi: 10.3390/molecules27217188 (PMC9657276; doi:10.3390/molecules27217188)
Supplement: Supplementary file 1 [file molecules-27-07188-s001.zip]

Archive with 1 entries (1 files):
- molecules-1955479-supplementary-done.pdf
